# Supplementary material for: Ski Tourism Shapes the Snow Microbiome on Ski Slopes in the Italian Central Alps
Source: Environ Microbiol Rep. 2025 Sep 18;17(5):e70195. doi: 10.1111/1758-2229.70195 (PMC12444944; doi:10.1111/1758-2229.70195)
Supplement: Supplementary file 5 — Table S1: Statistical analysis of prokaryotic and viral abundances at the sampling sites in January and March 2022. Analysis of variance (ANOVA) was used to investigate differences in prokaryotic and viral abundances among stations (factor type: reference site ‘Ref’, impacted site in‐track ‘Impact_in’, impacted site out‐track ‘Impact_out’) and between sampling months (factor month: January ‘Jan’ and March ‘Mar’). Whenever factors were identified as significant, a HSD‐Tukey post hoc test was performed. [file EMI4-17-e70195-s002.xlsx]

## Sheet: Foglio1
Supplementary Table 1 - Statistical analysis of prokaryotic and viral abundances at the sampling sites in January and March 2022. Analysis of variance (ANOVA) was used to investigate differences in prokaryotic and viral abundances among stations (Factor Type: reference site "Ref", impacted site in-track "Impact_in", impacted site out-track "Impact_out") and between sampling months (Factor Month: …
Prokaryotic abundance									Viral abundance
Two-way ANOVA									Two-way ANOVA
Source	Sum of sqrs	df	Mean square	F	p	Significance			Source	Sum of sqrs	df	Mean square	F	p	Significance
Month	1531400000	1	1531400000	57.55	6.449e-06	***			Month	67362900000	1	67362900000	222.9	4.101e-09	***
Type	7930120000	2	3965060000	149	3.364e-09	***			Type	180759000000	2	90379700000	299.1	5.79e-11	***
Interaction	77053000	2	38526500	1.448	0.2734				Interaction	6277290000	2	3138650000	10.39	0.002411	**
Within	319321000	12	26610100						Within	3626640000	12	302220000
Total	9857890000	17							Total	258026000000	17
Tukey Post-Hoc test									Tukey Post-Hoc test
Factors		Q	p	Significance					Factors		Q	p	Significance
Jan-Ref	Jan-Impact_in	16.16	6.956e-07	***					Jan-Ref	Jan-Impact_in	20.03	6.151e-08	***
Jan-Ref	Jan-Impact_out	12.19	1.414e-05	***					Jan-Ref	Jan-Impact_out	7.626	0.001241	**
Jan-Ref	Mar-Ref	6.263	0.005997	***					Jan-Ref	Mar-Ref	7.08	0.002305	**
Jan-Impact_in	Jan-Impact_out	3.961	0.09549						Jan-Impact_in	Jan-Impact_out	12.41	1.182e-05	***
Jan-Impact_in	Mar-Impact_in	7.86	0.0009569	***					Jan-Impact_in	Mar-Impact_in	15.83	8.678e-07	***
Jan-Impact_out	Mar-Impact_out	4.459	0.05302						Jan-Impact_out	Mar-Impact_out	13.66	4.302e-06	***
Mar-Ref	Mar-Impact_in	17.75	2.435e-07	***					Mar-Ref	Mar-Impact_in	28.79	1.092e-09	***
Mar-Ref	Mar-Impact_out	10.39	7.149e-05	***					Mar-Ref	Mar-Impact_out	14.2	2.827e-06	***
Mar-Impact_in	Mar-Impact_out	7.362	0.00167	**					Mar-Impact_in	Mar-Impact_out	14.59	2.122e-06	***
