# Supplementary material for: Ski Tourism Shapes the Snow Microbiome on Ski Slopes in the Italian Central Alps
Source: Environ Microbiol Rep. 2025 Sep 18;17(5):e70195. doi: 10.1111/1758-2229.70195 (PMC12444944; doi:10.1111/1758-2229.70195)
Supplement: Supplementary file 6 — Table S2: Shared ASVs between sampling sites and timepoints. ID and corresponding taxonomy of ASVs clustered at 97% similarity shared between different timepoints at the reference site, the in‐track impacted site, and the out‐track impacted site, and those shared among all sampling sites encompasing the enritre sampling period (from December 2021 to April 2022; overall shared). See also Figure 4. [file EMI4-17-e70195-s006.xlsx]

## Sheet: Table_1
Supplementary Table 2 - Shared ASVs between sampling sites and timepoints. ID and corresponding taxonomy of ASVs clustered at 97% similarity shared between different timepoints at the reference site, the in-track impacted site, and the out-track impacted site, and those shared among all sampling sites encompasing the enritre sampling period (from December 2021 to april 2022; overall shared). See …
	ASVs ID	Taxonomy
Reference site	b8f6759d312f1de655ef951649593ef0	d__Bacteria; p__Proteobacteria; c__Alphaproteobacteria; o__Sphingomonadales; f__Sphingomonadaceae; g__Sphingomonas; s__
	cfda0ef5dc789cac3112626315117a7c	d__Bacteria; p__Bacteroidota; c__Bacteroidia; o__Sphingobacteriales; f__Sphingobacteriaceae; g__Pedobacter; s__
	cbbadb1103e463b8a3cdbe8f61c57a29	d__Bacteria; p__Bacteroidota; c__Bacteroidia; o__Sphingobacteriales; f__Sphingobacteriaceae; g__Pedobacter; s__
	f8c2fe916d985ce35752c67e7d98b9c0	d__Bacteria; p__Proteobacteria; c__Gammaproteobacteria; o__Burkholderiales; f__Comamonadaceae; g__Delftia; s__
	61195e41934d8a58dbdc9350d8fba97f	d__Bacteria; p__Firmicutes; c__Clostridia; o__Oscillospirales; f__Ruminococcaceae
	23fc67989f62b3b996f1fbc348c9d810	d__Bacteria; p__Firmicutes; c__Bacilli; o__Lactobacillales; f__Lactobacillaceae; g__Lactobacillus; s__
	34272e5acf8bda74002ed691482dd980	d__Bacteria; p__Firmicutes; c__Bacilli; o__Lactobacillales; f__Lactobacillaceae; g__Limosilactobacillus; s__
	106e6b17a6a866f059edb6046bdfd2ed	d__Bacteria; p__Firmicutes; c__Bacilli; o__Lactobacillales; f__Enterococcaceae; g__Enterococcus; s__
	ce510b08ada454c7ff20c62efc09e58f	d__Bacteria; p__Proteobacteria; c__Gammaproteobacteria; o__Xanthomonadales; f__Xanthomonadaceae; g__Stenotrophomonas; s__
	7c50b569fbdaef883020dcbf31140301	d__Bacteria; p__Bacteroidota; c__Bacteroidia; o__Bacteroidales; f__Bacteroidaceae; g__Bacteroides; s__
	0f6402765b55cfc94e243de4cdb1d51f	d__Bacteria; p__Bacteroidota; c__Bacteroidia; o__Bacteroidales; f__Bacteroidaceae; g__Bacteroides; s__
	60ad690613589cad95c200968df41bb5	d__Bacteria; p__Bacteroidota; c__Bacteroidia; o__Bacteroidales; f__Bacteroidaceae; g__Bacteroides; s__
	0e5671df3717b399d0db5163dd5a3b88	d__Bacteria; p__Firmicutes; c__Clostridia; o__Peptostreptococcales-Tissierellales; f__Peptostreptococcaceae; g__Terrisporobacter; s__
	4d9325799ff07cc3f9a10cfa7fee2da2	d__Bacteria; p__Proteobacteria; c__Gammaproteobacteria; o__Enterobacterales; f__Enterobacteriaceae; g__Klebsiella; s__
	2f4a2b08eec8d8d5f66dc0d20552881f	d__Bacteria; p__Proteobacteria; c__Gammaproteobacteria; o__Enterobacterales; f__Enterobacteriaceae; g__Escherichia-Shigella; s__
	1379699be53f57cab041ebedfe25cd2e	d__Bacteria; p__Proteobacteria; c__Gammaproteobacteria; o__Enterobacterales; f__Vibrionaceae; g__Vibrio; s__
	cd4a4cd5016bf44fe442b7072a21e1eb	d__Bacteria; p__Actinobacteriota; c__Actinobacteria; o__Bifidobacteriales; f__Bifidobacteriaceae; g__Bifidobacterium; s__
	38f9479d2f37d1036274704b09d2e3c5	d__Bacteria; p__Firmicutes; c__Clostridia; o__Lachnospirales; f__Lachnospiraceae; g__Blautia; s__
	40f80939e6303ce27ee4934e5332b44d	d__Bacteria; p__Firmicutes; c__Clostridia; o__Oscillospirales; f__Ruminococcaceae; g__Faecalibacterium; s__
	3081f79ce30d3bb56ede80d0207d3764	d__Bacteria; p__Proteobacteria; c__Alphaproteobacteria; o__Sphingomonadales; f__Sphingomonadaceae; g__Sphingomonas; s__
	7060318a2f9d164b76752e35095e05ba	d__Bacteria; p__Proteobacteria; c__Alphaproteobacteria; o__Sphingomonadales; f__Sphingomonadaceae; g__Sphingomonas; s__
	b0b0aa4cd82f5626ffaa9de1792c7f57	d__Bacteria; p__Proteobacteria; c__Alphaproteobacteria; o__Acetobacterales; f__Acetobacteraceae
	14cf9c4f1f5835cf12f020a2cd528929	d__Bacteria; p__Proteobacteria; c__Gammaproteobacteria; o__Pseudomonadales; f__Pseudomonadaceae; g__Pseudomonas; s__
	139b3a842bac5a67836f791535c71ed2	d__Bacteria; p__Proteobacteria; c__Alphaproteobacteria; o__Rhizobiales; f__Beijerinckiaceae; g__Methylobacterium-Methylorubrum; s__
	50be70bdfb77472d55195fc3f9255fab	d__Bacteria; p__Proteobacteria; c__Gammaproteobacteria; o__Pseudomonadales; f__Halomonadaceae; g__Halomonas; s__
	c10f59e60de49d0cd4c3c8dac532c479	d__Bacteria; p__Proteobacteria; c__Gammaproteobacteria; o__Burkholderiales; f__Burkholderiaceae; g__Ralstonia; s__
In-track site	b8f6759d312f1de655ef951649593ef0	d__Bacteria; p__Proteobacteria; c__Alphaproteobacteria; o__Sphingomonadales; f__Sphingomonadaceae; g__Sphingomonas; s__
	cbbadb1103e463b8a3cdbe8f61c57a29	d__Bacteria; p__Bacteroidota; c__Bacteroidia; o__Sphingobacteriales; f__Sphingobacteriaceae; g__Pedobacter; s__
	f8c2fe916d985ce35752c67e7d98b9c0	d__Bacteria; p__Proteobacteria; c__Gammaproteobacteria; o__Burkholderiales; f__Comamonadaceae; g__Delftia; s__
	23fc67989f62b3b996f1fbc348c9d810	d__Bacteria; p__Firmicutes; c__Bacilli; o__Lactobacillales; f__Lactobacillaceae; g__Lactobacillus; s__
	106e6b17a6a866f059edb6046bdfd2ed	d__Bacteria; p__Firmicutes; c__Bacilli; o__Lactobacillales; f__Enterococcaceae; g__Enterococcus; s__
	d0fa6bcedb2e6eebd8ffc454e4ee7295	d__Bacteria; p__Firmicutes; c__Bacilli; o__Erysipelotrichales; f__Erysipelatoclostridiaceae; g__Erysipelatoclostridium; s__
	ce510b08ada454c7ff20c62efc09e58f	d__Bacteria; p__Proteobacteria; c__Gammaproteobacteria; o__Xanthomonadales; f__Xanthomonadaceae; g__Stenotrophomonas; s__
	7c50b569fbdaef883020dcbf31140301	d__Bacteria; p__Bacteroidota; c__Bacteroidia; o__Bacteroidales; f__Bacteroidaceae; g__Bacteroides; s__
	0e5671df3717b399d0db5163dd5a3b88	d__Bacteria; p__Firmicutes; c__Clostridia; o__Peptostreptococcales-Tissierellales; f__Peptostreptococcaceae; g__Terrisporobacter; s__
	606f75c60f1252008aec19a1e12a5548	d__Bacteria; p__Proteobacteria; c__Gammaproteobacteria; o__Enterobacterales; f__Morganellaceae; g__Proteus; s__
	4d9325799ff07cc3f9a10cfa7fee2da2	d__Bacteria; p__Proteobacteria; c__Gammaproteobacteria; o__Enterobacterales; f__Enterobacteriaceae; g__Klebsiella; s__
	2f4a2b08eec8d8d5f66dc0d20552881f	d__Bacteria; p__Proteobacteria; c__Gammaproteobacteria; o__Enterobacterales; f__Enterobacteriaceae; g__Escherichia-Shigella; s__
	4e29949fbf33f687665c7ec95d0b1b26	d__Bacteria; p__Firmicutes; c__Clostridia; o__Clostridiales; f__Clostridiaceae; g__Clostridium_sensu_stricto_1; s__
	3081f79ce30d3bb56ede80d0207d3764	d__Bacteria; p__Proteobacteria; c__Alphaproteobacteria; o__Sphingomonadales; f__Sphingomonadaceae; g__Sphingomonas; s__
	14cf9c4f1f5835cf12f020a2cd528929	d__Bacteria; p__Proteobacteria; c__Gammaproteobacteria; o__Pseudomonadales; f__Pseudomonadaceae; g__Pseudomonas; s__
	c203e597f496e91c27ff65b006db8051	d__Bacteria; p__Proteobacteria; c__Alphaproteobacteria; o__Rhizobiales; f__Xanthobacteraceae; g__Bradyrhizobium; s__
	7c958851b17e9c461bc4bd2d2cfcbbfc	d__Bacteria; p__Proteobacteria; c__Gammaproteobacteria; o__Burkholderiales; f__Oxalobacteraceae; g__Janthinobacterium; s__
Out-track site	b8f6759d312f1de655ef951649593ef0	d__Bacteria; p__Proteobacteria; c__Alphaproteobacteria; o__Sphingomonadales; f__Sphingomonadaceae; g__Sphingomonas; s__
	cbbadb1103e463b8a3cdbe8f61c57a29	d__Bacteria; p__Bacteroidota; c__Bacteroidia; o__Sphingobacteriales; f__Sphingobacteriaceae; g__Pedobacter; s__
	f8c2fe916d985ce35752c67e7d98b9c0	d__Bacteria; p__Proteobacteria; c__Gammaproteobacteria; o__Burkholderiales; f__Comamonadaceae; g__Delftia; s__
	61195e41934d8a58dbdc9350d8fba97f	d__Bacteria; p__Firmicutes; c__Clostridia; o__Oscillospirales; f__Ruminococcaceae
	23fc67989f62b3b996f1fbc348c9d810	d__Bacteria; p__Firmicutes; c__Bacilli; o__Lactobacillales; f__Lactobacillaceae; g__Lactobacillus; s__
	34272e5acf8bda74002ed691482dd980	d__Bacteria; p__Firmicutes; c__Bacilli; o__Lactobacillales; f__Lactobacillaceae; g__Limosilactobacillus; s__
	106e6b17a6a866f059edb6046bdfd2ed	d__Bacteria; p__Firmicutes; c__Bacilli; o__Lactobacillales; f__Enterococcaceae; g__Enterococcus; s__
	ce510b08ada454c7ff20c62efc09e58f	d__Bacteria; p__Proteobacteria; c__Gammaproteobacteria; o__Xanthomonadales; f__Xanthomonadaceae; g__Stenotrophomonas; s__
	7c50b569fbdaef883020dcbf31140301	d__Bacteria; p__Bacteroidota; c__Bacteroidia; o__Bacteroidales; f__Bacteroidaceae; g__Bacteroides; s__
	2c94f54a6ed95a30b5ff352b65c5220d	d__Bacteria; p__Bacteroidota; c__Bacteroidia; o__Bacteroidales; f__Rikenellaceae; g__Alistipes; s__
	e5dce6494196c80ef0150566bcccca08	d__Bacteria; p__Bacteroidota; c__Bacteroidia; o__Bacteroidales; f__Muribaculaceae; g__; s__
	1f0127e2fdddc4f0a3af6c2bdd707ad2	d__Bacteria; p__Bacteroidota; c__Bacteroidia; o__Bacteroidales; f__Muribaculaceae; g__; s__
	799bac851535f4736d101c056392fe82	d__Bacteria; p__Bacteroidota; c__Bacteroidia; o__Bacteroidales; f__Muribaculaceae; g__; s__
	a9c2e18cb30782759f92fa635a1b6046	d__Bacteria; p__Bacteroidota; c__Bacteroidia; o__Bacteroidales; f__Muribaculaceae; g__; s__
	0bfe8480853ec79f6f10ba86f4d90275	d__Bacteria; p__Bacteroidota; c__Bacteroidia; o__Bacteroidales; f__Rikenellaceae
	1f0bae1d734af3df68db0c330a18bcda	d__Bacteria; p__Bacteroidota; c__Bacteroidia; o__Bacteroidales; f__Muribaculaceae; g__; s__
	60ad690613589cad95c200968df41bb5	d__Bacteria; p__Bacteroidota; c__Bacteroidia; o__Bacteroidales; f__Bacteroidaceae; g__Bacteroides; s__
	17bc34d66dc2876145f46ee3fdc90b6e	d__Bacteria; p__Bacteroidota; c__Bacteroidia; o__Bacteroidales; f__Muribaculaceae; g__; s__
	0e5671df3717b399d0db5163dd5a3b88	d__Bacteria; p__Firmicutes; c__Clostridia; o__Peptostreptococcales-Tissierellales; f__Peptostreptococcaceae; g__Terrisporobacter; s__
	4d9325799ff07cc3f9a10cfa7fee2da2	d__Bacteria; p__Proteobacteria; c__Gammaproteobacteria; o__Enterobacterales; f__Enterobacteriaceae; g__Klebsiella; s__
	2f4a2b08eec8d8d5f66dc0d20552881f	d__Bacteria; p__Proteobacteria; c__Gammaproteobacteria; o__Enterobacterales; f__Enterobacteriaceae; g__Escherichia-Shigella; s__
	121b72c11e4fef515ec416687443c090	d__Bacteria; p__Firmicutes; c__Clostridia; o__Clostridiales; f__Clostridiaceae; g__Clostridium_sensu_stricto_1; s__
	4e29949fbf33f687665c7ec95d0b1b26	d__Bacteria; p__Firmicutes; c__Clostridia; o__Clostridiales; f__Clostridiaceae; g__Clostridium_sensu_stricto_1; s__
	b0b0aa4cd82f5626ffaa9de1792c7f57	d__Bacteria; p__Proteobacteria; c__Alphaproteobacteria; o__Acetobacterales; f__Acetobacteraceae
Overall shared	b8f6759d312f1de655ef951649593ef0	d__Bacteria; p__Proteobacteria; c__Alphaproteobacteria; o__Sphingomonadales; f__Sphingomonadaceae; g__Sphingomonas; s__
	cbbadb1103e463b8a3cdbe8f61c57a29	d__Bacteria; p__Bacteroidota; c__Bacteroidia; o__Sphingobacteriales; f__Sphingobacteriaceae; g__Pedobacter; s__
	f8c2fe916d985ce35752c67e7d98b9c0	d__Bacteria; p__Proteobacteria; c__Gammaproteobacteria; o__Burkholderiales; f__Comamonadaceae; g__Delftia; s__
	23fc67989f62b3b996f1fbc348c9d810	d__Bacteria; p__Firmicutes; c__Bacilli; o__Lactobacillales; f__Lactobacillaceae; g__Lactobacillus; s__
	106e6b17a6a866f059edb6046bdfd2ed	d__Bacteria; p__Firmicutes; c__Bacilli; o__Lactobacillales; f__Enterococcaceae; g__Enterococcus; s__
	ce510b08ada454c7ff20c62efc09e58f	d__Bacteria; p__Proteobacteria; c__Gammaproteobacteria; o__Xanthomonadales; f__Xanthomonadaceae; g__Stenotrophomonas; s__
	7c50b569fbdaef883020dcbf31140301	d__Bacteria; p__Bacteroidota; c__Bacteroidia; o__Bacteroidales; f__Bacteroidaceae; g__Bacteroides; s__
	0e5671df3717b399d0db5163dd5a3b88	d__Bacteria; p__Firmicutes; c__Clostridia; o__Peptostreptococcales-Tissierellales; f__Peptostreptococcaceae; g__Terrisporobacter; s__
	4d9325799ff07cc3f9a10cfa7fee2da2	d__Bacteria; p__Proteobacteria; c__Gammaproteobacteria; o__Enterobacterales; f__Enterobacteriaceae; g__Klebsiella; s__
	2f4a2b08eec8d8d5f66dc0d20552881f	d__Bacteria; p__Proteobacteria; c__Gammaproteobacteria; o__Enterobacterales; f__Enterobacteriaceae; g__Escherichia-Shigella; s__
